# Supplementary material for: Gut Microbiota in Schizophrenia: Taxonomic Shifts, Beta- Diversity Alterations, and Biomarker Potential: A Systematic Review
Source: Int J Mol Sci. 2026 May 21;27(10):4606. doi: 10.3390/ijms27104606 (PMC13207661; doi:10.3390/ijms27104606)
Supplement: Supplementary file 1 [file ijms-27-04606-s001.zip]

Archive with 1 entries (1 files):
- ijms-4257823-supplementary.pdf
